# Supplementary material for: Phase separation of Hippo signalling complexes
Source: EMBO J. 2023 Feb 20;42(6):e112863. doi: 10.15252/embj.2022112863 (PMC10015380; doi:10.15252/embj.2022112863)
Supplement: Supplementary file 2 — Source Data for Expanded View [file EMBJ-42-e112863-s011.zip]

Archive with 12 entries (9 files):
- EV Fig Source Data/
- EV Fig Source Data/FigEV1.zip
- EV Fig Source Data/FigEV2.zip
- EV Fig Source Data/FigEV3.zip
- EV Fig Source Data/.DS_Store
- __MACOSX/
- __MACOSX/EV Fig Source Data/
- __MACOSX/EV Fig Source Data/._.DS_Store
- EV Fig Source Data/FigEV6.zip
- EV Fig Source Data/FigEV4.zip
- EV Fig Source Data/FigEV5.zip
- __MACOSX/._EV Fig Source Data
