# Supplementary material for: Phase separation of Hippo signalling complexes
Source: EMBO J. 2023 Feb 20;42(6):e112863. doi: 10.15252/embj.2022112863 (PMC10015380; doi:10.15252/embj.2022112863)
Supplement: Supplementary file 4 — Source Data for Figure 1 [file EMBJ-42-e112863-s001.zip]

Archive with 15 entries (14 files):
- Fig1/
- Fig1/Fig1B4.tif
- Fig1/Fig1B1.tif
- Fig1/Fig1B2.tif
- Fig1/Fig1B3.tif
- Fig1/Fig1D4.tif
- Fig1/Fig1D2.tif
- Fig1/Fig1D3.tif
- Fig1/Fig1D1.tif
- Fig1/Fig1A2.tif
- Fig1/Fig1A3.tif
- Fig1/Fig1A1.tif
- Fig1/Fig 1C.xlsx
- __MACOSX/Fig1/._Fig 1C.xlsx
- Fig1/Fig1A4.tif
