# Supplementary material for: Phase separation of Hippo signalling complexes
Source: EMBO J. 2023 Feb 20;42(6):e112863. doi: 10.15252/embj.2022112863 (PMC10015380; doi:10.15252/embj.2022112863)
Supplement: Supplementary file 4 — Source Data for Figure 1 [file EMBJ-42-e112863-s001.zip › Fig1/Fig 1C.xlsx]

## Sheet: Sheet1
Fig 1C	Fed	Starved
	1.1	2
	0.8	2.4
	0.7	2.1
	0.65	1.9
	0.47	1.7
	0.36	1.6
	0.25	1.65
	0.2	1.4
	0.15	1.25
	0.57	1.1
	0.68	0.9
	0.4	0.7
	0.2	0.2
