# Supplementary material for: Phase separation of Hippo signalling complexes
Source: EMBO J. 2023 Feb 20;42(6):e112863. doi: 10.15252/embj.2022112863 (PMC10015380; doi:10.15252/embj.2022112863)
Supplement: Supplementary file 5 — Source Data for Figure 2 [file EMBJ-42-e112863-s012.zip]

Archive with 27 entries (26 files):
- Fig2/
- Fig2/Fig2E1.tif
- Fig2/Fig2G1 HpoKDVenus_Live_Substack (143-154).tif
- __MACOSX/Fig2/._Fig2G1 HpoKDVenus_Live_Substack (143-154).tif
- Fig2/Fig2E2.tif
- Fig2/Fig2G2 HpoKDVenus_Live_Substack (82-94).tif
- __MACOSX/Fig2/._Fig2G2 HpoKDVenus_Live_Substack (82-94).tif
- Fig2/Fig2D2.tif
- Fig2/Fig2D1.tif
- Fig2/Fig 2F.xlsx
- __MACOSX/Fig2/._Fig 2F.xlsx
- Fig2/Fig2C2.tif
- Fig2/Fig2C1.tif
- Fig2/Fig2H4 FRAP_puncta2:FRAP postbleach3.avi
- __MACOSX/Fig2/._Fig2H4 FRAP_puncta2:FRAP postbleach3.avi
- Fig2/Fig2B1.tif
- Fig2/Fig2B2.tif
- Fig2/Fig2A2.tif
- Fig2/Fig2H1 FRAP_puncta2:FRAP Prebleach.avi
- __MACOSX/Fig2/._Fig2H1 FRAP_puncta2:FRAP Prebleach.avi
- Fig2/Fig2G3 HpoKDVenus_Live_Substack (53-75).tif
- __MACOSX/Fig2/._Fig2G3 HpoKDVenus_Live_Substack (53-75).tif
- Fig2/Fig2A1.tif
- Fig2/Fig2H2 FRAP_puncta2:FRAP postbleach1.avi
- __MACOSX/Fig2/._Fig2H2 FRAP_puncta2:FRAP postbleach1.avi
- Fig2/Fig2H3 FRAP_puncta2:FRAP postbleach2.avi
- __MACOSX/Fig2/._Fig2H3 FRAP_puncta2:FRAP postbleach2.avi
