# Supplementary material for: Phase separation of Hippo signalling complexes
Source: EMBO J. 2023 Feb 20;42(6):e112863. doi: 10.15252/embj.2022112863 (PMC10015380; doi:10.15252/embj.2022112863)
Supplement: Supplementary file 5 — Source Data for Figure 2 [file EMBJ-42-e112863-s012.zip › Fig2/Fig 2F.xlsx]

## Sheet: Sheet1
Fig 2F	Control	hex	sorb	starv	starv + hex
	0.1	0	2.7	2.5	0.01
	0.2	0.01	2.4	2.25	0.03
	0.25	0.05	2.2	2.15	0.07
	0.3	0.1	1.9	2	0.1
	0.33	0.09	1.6	1.6	0.11
	0.37	0.11	1.5	1.87
	0.48	0.13	1.35	1.45
	0.52	0.04	1.33	1.35
	0.65		1.27	1.28
	0.79		1.2	1.1
	0.81		1.14	1
	0.83		1.1	0.97
	0.95		0.9	0.88
	1.1		0.7	0.76
	1.16		0.4	0.65
				0.35
