# Supplementary material for: Phase separation of Hippo signalling complexes
Source: EMBO J. 2023 Feb 20;42(6):e112863. doi: 10.15252/embj.2022112863 (PMC10015380; doi:10.15252/embj.2022112863)
Supplement: Supplementary file 6 — Source Data for Figure 3 [file EMBJ-42-e112863-s010.zip]

Archive with 10 entries (9 files):
- Fig3/
- Fig3/Fig3C1.tif
- Fig3/Fig3C2.tif
- Fig3/.DS_Store
- __MACOSX/Fig3/._.DS_Store
- Fig3/Fig 3B 3D.xlsx
- __MACOSX/Fig3/._Fig 3B 3D.xlsx
- Fig3/Fig3A1.tif
- Fig3/Fig3A3.tif
- Fig3/Fig3A2.tif
