# Supplementary material for: Phase separation of Hippo signalling complexes
Source: EMBO J. 2023 Feb 20;42(6):e112863. doi: 10.15252/embj.2022112863 (PMC10015380; doi:10.15252/embj.2022112863)
Supplement: Supplementary file 6 — Source Data for Figure 3 [file EMBJ-42-e112863-s010.zip › Fig3/Fig 3B 3D.xlsx]

## Sheet: Sheet1
Fig 3B	Hpo-YFP number per cell			Hpo-YFP puncta size			Hpo-YFP puncta size
	Fed	Starved		Fed	Starved		Control	hex
	4	19		8	35		128	12
	6	16		4	72		88	7
	2	17		2	42		132	35
	7	12		9	42		100	42
	4	21		20	36		80	40
	8	14		8	42		64	32
	3	8		16	25		90	16
	2	16		12	54		192	9
	1	17		6	45		84	32
	5	10		16	36		90	16
	6	9		15	35		80	20
	3	13		9	24		81	15
	1	8		8	36		110
				20			81
				9			96
				4			45
Fig 3D	Hpo-YFP puncta total intensity			Hpo-YFP puncta size
	Stretch	Columnar		Stretch	Columnar
	43	62		20	88
	40	75		24	56
	63	56		15	98
	42	62		12	99
	45	49		32	91
	44	49		25	108
	51	68		70	144
	50	57		16	70
	46	66		30	90
	46	62		36	117
		57		30	112
		55			90
					96
