# Supplementary material for: Phase separation of Hippo signalling complexes
Source: EMBO J. 2023 Feb 20;42(6):e112863. doi: 10.15252/embj.2022112863 (PMC10015380; doi:10.15252/embj.2022112863)
Supplement: Supplementary file 7 — Source Data for Figure 4 [file EMBJ-42-e112863-s004.zip]

Archive with 25 entries (24 files):
- Fig4/
- Fig4/Fig4D3.tif
- Fig4/Fig4H1.tif
- Fig4/Fig4D2.tif
- Fig4/Fig4H2.tif
- Fig4/Fig4D1.tif
- Fig4/Fig4E1.tif
- Fig4/Fig4D4.tif
- Fig4/Fig4E2.tif
- Fig4/Fig4C4.tif
- Fig4/Fig4B1.tif
- Fig4/Fig4B3.tif
- Fig4/Fig4B2.tif
- Fig4/Fig4C2.tif
- Fig4/Fig4C3.tif
- Fig4/Fig4C1.tif
- Fig4/Fig4B4.tif
- Fig4/Fig4A4.tif
- Fig4/Fig4A3.tif
- Fig4/Fig4A2.tif
- Fig4/Fig4A1.tif
- Fig4/Fig4F2.tif
- Fig4/Fig4F1.tif
- Fig4/Fig4G1.tif
- Fig4/Fig4G2.tif
