# Supplementary material for: Phase separation of Hippo signalling complexes
Source: EMBO J. 2023 Feb 20;42(6):e112863. doi: 10.15252/embj.2022112863 (PMC10015380; doi:10.15252/embj.2022112863)
Supplement: Supplementary file 8 — Source Data for Figure 5 [file EMBJ-42-e112863-s009.zip]

Archive with 18 entries (17 files):
- Fig5/
- Fig5/Fig5B3.tif
- Fig5/Fig5B2.tif
- Fig5/Fig5B1.tif
- Fig5/Fig5B5.tif
- Fig5/Fig5A9.tif
- Fig5/Fig5A8.tif
- Fig5/Fig5B4.tif
- Fig5/Fig5B6.tif
- Fig5/Fig5B7.tif
- Fig5/Fig5A6.tif
- Fig5/Fig5A7.tif
- Fig5/Fig5A5.tif
- Fig5/Fig5A4.tif
- Fig5/Fig5B8.tif
- Fig5/Fig5A1.tif
- Fig5/Fig5A3.tif
- Fig5/Fig5A2.tif
