# Supplementary material for: Phase separation of Hippo signalling complexes
Source: EMBO J. 2023 Feb 20;42(6):e112863. doi: 10.15252/embj.2022112863 (PMC10015380; doi:10.15252/embj.2022112863)
Supplement: Supplementary file 9 — Source Data for Figure 6 [file EMBJ-42-e112863-s008.zip]

Archive with 14 entries (13 files):
- Fig6/
- Fig6/Fig6A8.tif
- Fig6/Fig6A9.tif
- Fig6/Fig6A7.tif
- Fig6/Fig6A6.tif
- Fig6/Fig6A4.tif
- Fig6/Fig6A5.tif
- Fig6/Fig6A1.tif
- Fig6/Fig 6C.xlsx
- __MACOSX/Fig6/._Fig 6C.xlsx
- Fig6/Fig6A2.tif
- Fig6/Fig6A3.tif
- Fig6/Fig 6D.xlsx
- __MACOSX/Fig6/._Fig 6D.xlsx
