# Supplementary material for: Phase separation of Hippo signalling complexes
Source: EMBO J. 2023 Feb 20;42(6):e112863. doi: 10.15252/embj.2022112863 (PMC10015380; doi:10.15252/embj.2022112863)
Supplement: Supplementary file 9 — Source Data for Figure 6 [file EMBJ-42-e112863-s008.zip › Fig6/Fig 6C.xlsx]

## Sheet: Sheet1
Fig 6C	KIB-GFP Puncta Number				KIB-GFP Puncta Size
	KIB-FL	KIB△C	KIB△M+C		KIB-FL	KIB△C	KIB△M+C
	1	31	31		3.3	0.467	0.768
	5	40	38		1.75	0.732	1.019
	13	59	15		1.589	1.676	0.784
	5	12	104		0.402	0.407	0.625
	10	20	103		4.376	0.23	1.06
	8	60	80		3.659	0.473	0.608
	6	55	57		3.061	0.279	0.428
	5	41	121		1.894	0.532	0.604
	6	49	75		2.176	0.398	0.649
	2	32	83		4.663	0.309	0.432
	7	10	94		6.662	0.215	0.641
	9	87	36		4.257	0.731	0.546
	11	24			4.004	5.046
	12	46			2.2	0.73
	15	17			6.332	0.49
	8	58			1.973	1.269
	7	24			1.804	0.957
	5	14			3.644	0.994
	20	21			1.212	0.827
	7				1.455
	36				1.953
	13				3.002
	7				1.312
	4				18.258
	5				2.382
	7				4.673
	10				8.193
	6				6.552
	7				8.978
	6				14.468
	11				1.265
	5				3.128
	14				1.896
	17				5.233
	14				2.296
	14				3.116
	16				0.798
	4				4.053
	9				16.245
	8				5.811
	28				5.355
	9				8.529
	12				0.873
	9				3.444
	10				3.171
	2				1.363
	11				2.348
