# Supplementary material for: Phase separation of Hippo signalling complexes
Source: EMBO J. 2023 Feb 20;42(6):e112863. doi: 10.15252/embj.2022112863 (PMC10015380; doi:10.15252/embj.2022112863)
Supplement: Supplementary file 9 — Source Data for Figure 6 [file EMBJ-42-e112863-s008.zip › Fig6/Fig 6D.xlsx]

## Sheet: Sheet1
Fig 6D	KIB-GFP puncta total intensity				pLATS puncta total intensity
	KIB-FL GFP	KIB∆C GFP	KIB∆M+C GFP		KIB-FL pLATS	KIB∆C pLATS	KIB∆M+C pLATS
	288.108	98.73	75.933		338.023	60.931	3.81
	713.637	60.309	55.59		1156.75	37.895	2.997
	63.275	214.773	25.635		133.341	125.274	4.225
	54.172	103.752	71.66		144.277	69.763	6.106
	549.592	71.198	168.621		890.93	38.5	6.919
	37.321	119.917	78.085		120.571	73.573	6.074
	323.866	59.528	28.776		426.661	40.286	4.575
	71.724	100.866	40.637		90.552	115.135	5.532
	1436.31	186.317	42.55		1142.2	148.087	3.22
	148.709	88.814	133.42		151.483	103.353	5.707
	1002.24	197.492	25.093		746.255	26.416	3.3
	131.715	70.576	76.841		181.39	63.864	4.528
	181.008	321.331	84.701		175.763	279.499	4.448
	872.708	72.904	50.298		890.197	52.801	3.507
	63.689	101.839	29.796		165.241	89.085	2.104
	919.483	381.545	97.216		363.865	234.813	18.397
	457.207	125.13	103.385		303.412	58.954	11.303
	2199.56	146.573	73.525		1051.45	59.321	21.028
	397.009	183.83	101.121		243.597	59.943	8.832
	1222.4	44.527	97.184		1030.54	30.003	16.516
	2367.51	87.044	161.463		1835.39	70.241	22.335
	2342.95	161.941	122.58		1687.58	139.431	10.442
	404.773	184.914	378.229		252.525	148.422	37.289
	2830.2	312.579	225.997		2445.71	190.111	10.506
	1102.85	98.571	134.68		1600.01	85.897	29.716
	1018.63	190.812	65.602		1320.64	84.175	7.174
	272.357	105.075	68.28		453.109	51.621	9.9
	347.588	146.509	39.266		139.16	53.885	7.541
	152.296	163.137	69.141		46.185	47.587	4.894
	1353.24	169.338	194.559		1228.47	59.624	11.59
	2899.17	132.974	84.318		2171.82	93.453	5.181
	1931.26	152.376	152.041		1760.37	106.446	4.703
	119.71	369.381	75.454		129.658	259.874	5.612
	1126.72	243.039	88.113		920.009	147.944	4.99
	1711.38	670.354	340.271		1559.34	519.668	12.435
	750.655	295.393	112.313		817.134	175.269	9.948
	1180.3	654.906	49.915		1155.71	468.366	4.894
	291.695	257.243	100.197		396.913	156.202	5.054
	2659.29	135.652	144.532		2657.07	83.155	8.991
	5654.05	283.819	142.635		5737.79	146.477	8.593
	1390.46	256.797	155.118		1135.52	180.864	5.102
	179.015	76.124	68.185		175.986	56.212	4.001
	183.431	108.04	109.061		210.294	53.964	7.078
	150.845	163.503	34.196		190.541	114.369	2.375
	1698.9	141.057	55.893		1172.88	96.976	5.357
	2061.85	238.639	86.407		1452.27	127.522	4.033
	1641.41	172.909	53.024		1266.35	92.066	4.815
	467.346	199.405	64.869		460.937	95.829	4.416
	897.722	189.888	89.579		904.72	105.521	2.535
	1645.71	88.91	145.887		1578.12	38.389	12.212
	486.381	537.954	128.239		600.75	344.4	4.894
	2139.06	327.102	123.058		1886.81	124.477	4.528
	359.194	808.796	109.953		464.205	490.765	3.412
	4781.58	110.559	74.944		3802.87	71.182	7.078
	419.758	108.917	129.499		824.722	53.024	8.912
	281.428	127.474	60.23		494.958	67.802	3.954
	519.987	191.721	128.143		908.961	81.736	4.32
	178.282	91.716	42.709		346.647	38.373	2.678
	1082.92	475.365	53.869		1736.9	287.263	4.113
	419.966	75.407	196.233		767.219	30.418	11.032
	719.105	112.759	103.449		1235.52	80.556	26.066
	1284.61	88.718	267.67		835.754	92.545	23.036
	500.267	329.27	64.949		345.579	295.6	5.006
	216.607	164.077	79.36		198.417	107.1	5.133
	185.806	279.897	75.024		195.499	231.592	11.255
	364.774	117.606	61.043		276.565	71.166	4.336
	198.64	127.283	106.303		187.991	64.534	17.823
	960.375	58.795	65.108		200.904	46.456	4.512
	553.306	143.862	104.772		317.202	121.256	9.948
	692.88	131.858	190.302		383.458	75.502	10.809
	395.574	87.268	160.57		302.886	92.178	12.26
	175.332	80.779	405.123		164.237	67.85	48.209
	585.669	143.847	65.809		383.41	81.608	14.491
	1079.08	155.883	97.965		484.085	112.982	5.373
	705.22	133.532	40.015		410.703	112.09	5.245
	243.517	445.569	239.069		140.1	197.444	30.29
	536.758	357.966	233.41		463.631	97.216	27.755
	1143.82	99.304	116.553		926.099	35.089	16.261
	704.47	647.413	189.664		486.477	210.628	20.103
	320.167	135.222	322.304		321.714	50.872	55.112
	1478.07	168.047	161.718		1169.49	61.457	21.905
	1721.58	149.57	72.298		1255.27	75.773	11.112
	1314.16	284.377	59.895		1052.68	83.681	8.306
	2373.56	195.707	27.899		1735.04	73.35	5.803
	123.759	99.192	28.329		163.551	27.421	8.099
	1192.94	192.773			1204.93	65.778
	218.807	269.041			247.503	75.502
	1641.41	141.551				38.771
	467.346	488.932				155.277
	897.722	230.206				58.875
	1645.71	433.405				291.711
	486.381	139.638				83.936
	2139.06	223.191				132.894
	359.194	224.785				128.845
	4781.58	164.061				69.572
	419.758	66.112				48.385
	281.428	75.933				32.203
	519.987	150.431				68.934
	178.282	156.409				104.294
	1082.92	108.072				48.305
	419.966	152.679				89.388
	719.105	150.431				114.72
	1284.61	203.311				133.691
	500.267	141.264				88.527
	216.607	126.039				103.066
	185.806
	364.774
	198.64
	960.375
	553.306
	692.88
	395.574
	175.332
	585.669
	1079.08
	705.22
	243.517
	536.758
	1143.82
	704.47
	320.167
	1478.07
	1721.58
	1314.16
	2373.56
	123.759
	1192.94
	218.807
