# Supplementary material for: Phase separation of Hippo signalling complexes
Source: EMBO J. 2023 Feb 20;42(6):e112863. doi: 10.15252/embj.2022112863 (PMC10015380; doi:10.15252/embj.2022112863)
Supplement: Supplementary file 10 — Source Data for Figure 7 [file EMBJ-42-e112863-s002.zip]

Archive with 25 entries (24 files):
- Fig7/
- Fig7/Fig7B1.tif
- Fig7/Fig7C5.tif
- Fig7/Fig7C4.tif
- Fig7/Fig7C6.tif
- Fig7/Fig7B2.tif
- Fig7/Fig7B3.tif
- Fig7/Fig7C3.tif
- Fig7/Fig7C2.tif
- Fig7/Fig7A8.tif
- Fig7/Fig7A9.tif
- Fig7/Fig7C1.tif
- Fig7/Fig 7D.xlsx
- __MACOSX/Fig7/._Fig 7D.xlsx
- Fig7/Fig7A4.tif
- Fig7/Fig7A5.tif
- Fig7/Fig7A7.tif
- Fig7/Fig7A6.tif
- Fig7/Fig7A2.tif
- Fig7/Fig7A10.tif
- Fig7/Fig7A11.tif
- Fig7/Fig7A3.tif
- Fig7/Fig7A1.tif
- Fig7/Fig7A13.tif
- Fig7/Fig7A12.tif
