# Supplementary material for: Phase separation of Hippo signalling complexes
Source: EMBO J. 2023 Feb 20;42(6):e112863. doi: 10.15252/embj.2022112863 (PMC10015380; doi:10.15252/embj.2022112863)
Supplement: Supplementary file 10 — Source Data for Figure 7 [file EMBJ-42-e112863-s002.zip › Fig7/Fig 7D.xlsx]

## Sheet: Sheet1
Fig 7D	pLATS puncta total intensity
	lowD	highD	organoid
	43	66	91
	34	86	88
	27	48	86
	28	64	96
	31	97	92
	47	58	102
	70	68	78
	33	55	106
	61	58	101
	33	71	105
	49	38	95
	42	84	119
	45	85	108
	47	81	89
	48	58	98
	29	66	93
	74	71	78
	50	63	84
		72	83
			82
