# Supplementary material for: Phase separation of Hippo signalling complexes
Source: EMBO J. 2023 Feb 20;42(6):e112863. doi: 10.15252/embj.2022112863 (PMC10015380; doi:10.15252/embj.2022112863)
Supplement: Supplementary file 11 — Source Data for Figure 8 [file EMBJ-42-e112863-s006.zip]

Archive with 19 entries (18 files):
- Fig8/
- Fig8/Fig8B10.tif
- Fig8/Fig8B11.tif
- Fig8/Fig8B12.tif
- Fig8/Fig8A1.tif
- Fig8/Fig 8C.xlsx
- __MACOSX/Fig8/._Fig 8C.xlsx
- Fig8/Fig8A2.tif
- Fig8/Fig8B8.tif
- Fig8/Fig8B9.tif
- Fig8/Fig8B4.tif
- Fig8/Fig 8A.xlsx
- __MACOSX/Fig8/._Fig 8A.xlsx
- Fig8/Fig8B5.tif
- Fig8/Fig8B7.tif
- Fig8/Fig8B6.tif
- Fig8/Fig8B2.tif
- Fig8/Fig8B3.tif
- Fig8/Fig8B1.tif
