# Supplementary material for: Phase separation of Hippo signalling complexes
Source: EMBO J. 2023 Feb 20;42(6):e112863. doi: 10.15252/embj.2022112863 (PMC10015380; doi:10.15252/embj.2022112863)
Supplement: Supplementary file 11 — Source Data for Figure 8 [file EMBJ-42-e112863-s006.zip › Fig8/Fig 8C.xlsx]

## Sheet: Sheet1
Fig 8C	pAKT intensity:			pLATS intensity:			YAP
	control	nrg org		control	nrg org		Control	NRG1
	18.4	23		16.377	10.771		18.055	21.704
	18.3	18		13.505	8.134		9.407	22.546
	17	19		14.087	8.783		12.982	22.396
	16	21		12.284	8.702		14.986	27.08
	17.5	15.6		12.409	8.032		12.343	20.247
	22.4	12.5		13.188	8.203		12.979	37.058
	19.2	19.3		12.113	7.198		15.606	17.042
	18.7	18.8		20.502	10.748		22.504	30.981
	20.8	18.4		16.041	14.758		13.879	21.55
	22.2	17.2		14.325	13.526		17.379	24.588
	21.5	18.1		13.285	12.101		19.98	35.831
	19.4	19.3		11.028	14.435		21.485	36.512
	19.1	49.5		10.732	12.814		17.32	37.437
	18.2	50.3		12.191	10.801		24.274	28.034
	16.3	51.7		12.965	12.329		19.603	31.957
	18.9	51		17.119	12.179		22.84	28.808
	21	80		22.947	15.789		12.68	26.997
	20.8	44		12.948	8.207		12.131	40.485
	25	41		14.67	9.038		14.373	25.466
	18.9	44		13.953	11.791		18.569	31.456
	22.4	44.6		16.021	8.798		19.84	19.386
	18.3	37.7		15.713	9.946		16.136	22.867
	17.9	33.42		15.563	10.69		13.716	15.956
	16.9	42.1		16.521	10.363		20.248	21.247
	21	70.76		19.331	9.286		17.809	26.56
	18.3	56.2		15.784	13.017		10.698	28.357
	19.1	43		15.931	11.355		15.289	26.455
	22	33		14.972	10.386		14.811	22.924
	19.1	33.6		13.872	10.621		15.435	20.667
	18	26.4		15.05	8.699		15.211	21.752
	21.3	23.5		12.596	10.657		14.08	27.13
	17.8	24.1		11.647	10.891		23.154	18.299
	19.8	26.3		17.529	11.573		11.427	14.449
	19.1	26.5		14.259	10.216		11.52	31.747
	18.8	29		11.673	9.255		13.009	26.69
	22.9	42		18.306	8.445		8.803	33.281
	19.2	49		13.505	9.714		17.576	23.677
	20.3	50		10.993	9.913		10.705	25.278
	20.9	35		13.32	7.945		17.132	33.263
	25	33		11.266	9.8		14.857	29.874
	22.33	29.6		13.254	7.432		15.975	31.419
	20.9	35		19.854	12.438		11.972	29.972
	20.73	36.4		19.799	8.94		13.124	34.191
	22.65	86.5		17.374	8.067		20.859	34.663
	20.9	51.8		21.002	7.578		20.023	32.871
	20.1	52.1		13.24	11.173		19.825	36.659
	19.85	45.3		22.174	8.9		19.975	35.642
	20.2	39.3		19.641	11.251		17.063	32.311
	19.96	54.6		16.326	10.104		13.121	32.131
	20.17	51.7		15.675	13.371		15.497	28.049
	20.78	68		12.758	13.19		18.916	32.102
	18.744	52.9		12.005	8.813		19.693	41.428
	19.605	64.7		12.329	9.275		18.222	36.418
	19.865	48.4		11.16	12.39		20.206	32.965
	15.33	43		23.545	14.08		19.048	40.259
		44.3		25.625	12.198		12.727	35.259
		54.3		20.996	12.065		16.808	41.521
		47.2		16.184	14.097		19.019	46.717
		39.6		15.871	14.673		17.727	34.093
		43.2		15.179	16.14		11.992	40.324
		51.6		15.53	12.034		11.265	24.431
		40.9		13.506	11.464		14.528	25.701
		62			8.597		12.488	35.229
		41			7.533		9.774	39.742
		40.5			13.779		19.016	30.25
		53.9			12.891		19.294	33.034
		43.6			11.889		11.085	33.456
		41.89			13.621		13.591	41.91
		49.143			10.855		21.944	38.068
		51.713			16.598		15.238	35.883
		42			13.741		12.425
		44.8			13.529		23.063	36.797
		50			11.762		14.347	35.568
		42.2			10.439		15.616	40.749
		85.5			11.864		22.829	42.74
		71.8			12.688		22.351	49.588
		72.9			10.475		24.504	41.721
		76.6			12.635		20.914	20.26
		59.7			12.18		24.03	20.503
		81.32			11.347		25.952	10.161
		65			11.504		19.013	18.323
		70			13.271		9.173	24.869
		63.6			11.286		10.866	25.47
		57.5			15.914		12.114	28.491
					17.931		11.019	24.086
					11.848		25.258	27.479
					12.893		27.643	31.833
					14.824		31.775	35.411
					14.941		29.546	27.439
					15.598		29.642	26.279
					12.754		22.384	31.619
					13.414		15.796	25.806
					11.395		19.069	22.482
					10.604		15.339	25.821
					11.612		12.259	26.137
					14.835		14.208	27.586
							11.582	25.229
							14.236	26.634
							16.071	32.033
							15.503
							14.515	26.402
							12.682	25.229
							21.983	17.592
							13.232	21.863
							14.714	19.321
							13.879	21.565
							17.783	30.217
							15.112	24.338
							14.587	26.125
							17.369	28.458
							11.916	31.18
							8.411	29.113
							17.775	26.219
							15.599	28.159
							16.37	23.146
							13.544	19.235
							15.666	24.461
							25.44	27.918
							21.796	22.971
							12.381	22.971
							12.348	23.141
							25.532	18.914
							25.341	25.962
							31.743	28.573
							28.223	29.19
							27.292	25.516
							17.771	22.247
							18.262	29.59
							10.939	29.038
							17.161	26.763
							19.287	29.928
							9.233	29.278
							6.924	41.066
							7.533	34.304
							6.808	32.277
							7.077	29.756
							6.414	23.892
							7.236	30.127
							7.565	30.51
							7.318	20.325
							7.863	25.723
							8.432	31.768
							16.424	21.829
							13.919	29.334
							10.461	24.676
							16.656	17.225
							16.162	20.649
							17.544	22.081
							28.373	25.615
							25.279	19.214
							26.312	24.469
							14.179	23.504
							22.237	22.8
							11.252	25.539
							23.932	25.199
							25.217	21.309
							14.54
							21.092
							26.582
							30.689
							24.95
							11.037
							11.272
							11.651
							21.609
							17.479
							9.304
							15.918
							15.885
							12.117
							14.697
							20.067
							14.356
							8.94
							9.891
							9.025
