# Supplementary material for: Phase separation of Hippo signalling complexes
Source: EMBO J. 2023 Feb 20;42(6):e112863. doi: 10.15252/embj.2022112863 (PMC10015380; doi:10.15252/embj.2022112863)
Supplement: Supplementary file 11 — Source Data for Figure 8 [file EMBJ-42-e112863-s006.zip › Fig8/Fig 8A.xlsx]

## Sheet: Sheet1
Fig 8A	Organoid growth
	Day 1	7664.22	7956.9	6215.63	6162.04	6558.61	6217.28	7939.59	5980.66	5627.79	6805.95
	Day 3	21560.6	15274	18884.3	29715.3	26275.7	12756.9	27134.8	31043.5	22172.3	15363.1
	Day 4	23281.2	20845.7	50545.4	47465.2	40943.7	33873.9	34041.3	35909.5	64833.4	34014.1
		with NRG1:
	Day 1	7385.55	10759.3	5888.32	7998.12	8092.11	6900.76	13738	9583.57	9681.68	9012.22
	Day 3	24011.7	30718.7	35990.3	20130.9	23478.3	28143.9	28234.6	25776.9	31577.8	30313.1
	Day 4	41499.4	36366.3	71959.2	53567.1	61896.6	50712.8	61598.2	57135.4	67739.6	43729.6
